# Supplementary material for: 2-(3-Methyl-2-nitro­phen­yl)-4,5-dihydro-1,3-oxazole
Source: Acta Crystallogr Sect E Struct Rep Online. 2008 Dec 10;65(Pt 1):o54. doi: 10.1107/S1600536808040920 (PMC2967968; doi:10.1107/S1600536808040920)
Supplement: Supplementary file 2 [file e-65-00o54-Isup2.hkl]

# 
# h,k,l, Fc-squared, Fo-squared, sigma(Fo-squared) and status flag 
# 
data_I
_shelx_title ' 080913B in P2(1)/m' 
_shelx_refln_list_code          4 
_shelx_F_calc_maximum       43.57 
_exptl_crystal_F_000       216.00 
_reflns_d_resolution_high  0.8402 
 
loop_ 
 _symmetry_equiv_pos_as_xyz 
 'x, y, z' 
 '-x, y+1/2, -z' 
 '-x, -y, -z' 
 'x, -y-1/2, z' 
 
_cell_length_a     7.7767 
_cell_length_b     7.3370 
_cell_length_c     8.6468 
_cell_angle_alpha  90.000 
_cell_angle_beta   99.414 
_cell_angle_gamma  90.000 
 
_shelx_F_squared_multiplier     1.000 
 
loop_ 
 _refln_index_h 
 _refln_index_k 
 _refln_index_l 
 _refln_F_squared_calc 
 _refln_F_squared_meas 
 _refln_F_squared_sigma 
 _refln_observed_status 
   1   0   0       66.78       62.07      0.75 o 
   2   0   0      177.46      171.91      1.97 o 
   3   0   0      358.46      370.22      3.06 o 
   4   0   0        4.15        2.51      0.16 o 
   5   0   0        7.32        5.38      0.25 o 
   6   0   0       47.17       46.47      0.66 o 
   7   0   0      107.04      113.65      1.68 o 
   8   0   0        0.99        2.13      0.26 o 
   9   0   0        4.66        5.57      0.36 o 
   1   1   0     1727.90     1655.99     12.97 o 
   2   1   0     1024.34     1016.00      7.49 o 
   3   1   0        0.26       -0.05      0.10 o 
   4   1   0        9.52        8.81      0.15 o 
   5   1   0       64.43       57.94      0.62 o 
   6   1   0       52.64       54.22      0.48 o 
   7   1   0      187.84      185.77      1.46 o 
   8   1   0        0.47        0.32      0.16 o 
   9   1   0        1.18        1.07      0.24 o 
   1   2   0      483.54      500.44      4.15 o 
   2   2   0        0.98        0.27      0.03 o 
   3   2   0       29.92       29.82      0.26 o 
   4   2   0      114.64      113.45      0.67 o 
   5   2   0       22.96       22.80      0.29 o 
   6   2   0      167.55      166.52      1.13 o 
   7   2   0       31.80       34.18      0.84 o 
   8   2   0        4.52        4.54      0.40 o 
   1   3   0        2.50        2.33      0.19 o 
   2   3   0        5.17        6.17      0.13 o 
   3   3   0        4.94        4.32      0.12 o 
   4   3   0       65.86       73.62      0.67 o 
   5   3   0       13.91       15.47      0.29 o 
   6   3   0       68.16       73.86      0.74 o 
   7   3   0      211.80      208.34      2.09 o 
   8   3   0        8.16        8.86      0.34 o 
   0   4   0     1471.39     1464.15     11.74 o 
   1   4   0      265.49      258.31      1.79 o 
   2   4   0        1.06        1.42      0.08 o 
   3   4   0       58.44       65.63      0.61 o 
   4   4   0       96.89       98.28      0.85 o 
   5   4   0        1.26        1.97      0.13 o 
   6   4   0      100.50      104.22      0.96 o 
   7   4   0        3.61        3.63      0.25 o 
   8   4   0        1.54        1.35      0.20 o 
   1   5   0       32.54       33.84      0.37 o 
   2   5   0        6.94        6.64      0.53 o 
   3   5   0        2.02        2.04      0.12 o 
   4   5   0        0.24       -0.06      0.06 o 
   5   5   0        0.74        0.78      0.11 o 
   6   5   0       42.22       43.16      0.55 o 
   7   5   0       55.17       56.05      0.89 o 
   0   6   0      549.00      540.12      6.51 o 
   1   6   0       17.11       14.89      0.35 o 
   2   6   0        2.76        2.54      0.18 o 
   3   6   0        8.42        6.60      0.19 o 
   4   6   0        3.43        3.50      0.17 o 
   5   6   0        3.10        2.28      0.16 o 
   6   6   0        5.52        6.20      0.23 o 
   1   7   0       24.25       24.13      0.49 o 
   2   7   0        9.33        8.93      0.66 o 
   3   7   0        0.01        0.02      0.17 o 
   4   7   0        4.51        3.70      0.23 o 
   5   7   0        5.45        5.32      0.22 o 
   0   8   0       88.83       77.63      1.47 o 
   1   8   0        6.67        5.77      0.28 o 
   2   8   0        0.05        0.09      0.12 o 
   3   8   0        0.82        0.49      0.15 o 
  -9   0   1        8.87        8.28      0.43 o 
  -8   0   1        5.64        6.60      0.36 o 
  -7   0   1        0.82        1.45      0.15 o 
  -6   0   1        0.01        0.02      0.07 o 
  -5   0   1      116.42      113.66      1.50 o 
  -4   0   1      333.27      350.84      5.26 o 
  -3   0   1     1770.31     1684.54     72.01 o 
  -2   0   1      248.00      236.62      5.39 o 
  -1   0   1      358.34      344.05      4.05 o 
   0   0   1        0.13        0.05      0.02 o 
   1   0   1      201.89      198.15      2.22 o 
   2   0   1       41.43       37.20      0.54 o 
   3   0   1      202.57      195.26      2.28 o 
   4   0   1      417.26      434.06      4.88 o 
   5   0   1       12.99       11.84      0.36 o 
   6   0   1      632.83      638.59      5.30 o 
   7   0   1        6.95        7.43      0.35 o 
   8   0   1        4.74        5.76      0.34 o 
  -9   1   1        5.37        6.41      0.39 o 
  -8   1   1        1.33        1.24      0.14 o 
  -7   1   1       28.91       28.93      0.40 o 
  -6   1   1       15.65       16.20      0.23 o 
  -4   1   1      299.14      323.97      1.73 o 
  -3   1   1        5.20        4.66      0.09 o 
  -2   1   1       55.06       44.15      0.31 o 
  -1   1   1     1290.79     1213.34     12.68 o 
   0   1   1     1160.45     1188.57      9.52 o 
   1   1   1       95.18       82.50      0.78 o 
   2   1   1      787.29      752.72      5.03 o 
   3   1   1       53.62       50.91      0.52 o 
   4   1   1       38.57       41.08      0.39 o 
   5   1   1      303.82      311.58      2.15 o 
   6   1   1      193.69      187.51      1.70 o 
   7   1   1        0.56        0.38      0.10 o 
   8   1   1       29.31       27.81      0.75 o 
  -8   2   1        0.93        1.03      0.30 o 
  -7   2   1        0.00       -0.17      0.18 o 
  -6   2   1       43.74       41.07      0.47 o 
  -5   2   1        4.00        3.79      0.10 o 
  -4   2   1      152.62      163.28      0.85 o 
  -3   2   1      279.23      313.07      1.65 o 
  -2   2   1      103.13      109.19      0.63 o 
  -1   2   1       61.26       59.52      0.39 o 
   0   2   1      357.42      365.46      1.89 o 
   1   2   1      972.11      979.67      9.74 o 
   2   2   1        2.35        1.90      0.06 o 
   3   2   1        2.83        3.76      0.09 o 
   4   2   1       12.82       14.89      0.24 o 
   5   2   1        0.06        0.11      0.06 o 
   6   2   1      280.31      285.57      2.48 o 
   7   2   1       51.43       52.93      0.61 o 
   8   2   1        9.33       10.20      0.36 o 
  -8   3   1        1.07        1.28      0.19 o 
  -7   3   1        2.45        2.87      0.22 o 
  -6   3   1        3.18        3.23      0.18 o 
  -5   3   1       15.29       13.10      0.21 o 
  -4   3   1        7.17        6.02      0.16 o 
  -3   3   1       49.73       53.39      0.49 o 
  -2   3   1      126.41      113.63      0.98 o 
  -1   3   1     1768.16     1781.02     11.86 o 
   0   3   1       67.68       66.27      0.44 o 
   1   3   1        7.16        5.66      0.11 o 
   2   3   1       26.90       26.64      0.23 o 
   3   3   1       83.74       93.67      0.64 o 
   4   3   1        0.71        1.10      0.07 o 
   5   3   1       10.77       12.82      0.26 o 
   6   3   1      273.89      278.59      2.51 o 
   7   3   1        1.64        1.91      0.18 o 
   8   3   1        1.41        1.16      0.30 o 
  -8   4   1        0.45        0.78      0.18 o 
  -7   4   1        0.03       -0.08      0.13 o 
  -6   4   1       47.68       46.46      0.66 o 
  -5   4   1       22.54       22.86      0.30 o 
  -4   4   1       67.41       69.70      0.65 o 
  -3   4   1       13.54       14.54      0.30 o 
  -2   4   1      111.64      110.59      0.87 o 
  -1   4   1       18.87       21.06      0.26 o 
   0   4   1      143.20      138.89      1.02 o 
   1   4   1      317.24      320.06      2.19 o 
   2   4   1       10.91       11.17      0.20 o 
   3   4   1       12.86       11.67      0.22 o 
   4   4   1        2.42        2.20      0.13 o 
   5   4   1        0.74        0.58      0.10 o 
   6   4   1       97.91       99.65      0.95 o 
   7   4   1       44.45       44.75      0.69 o 
  -7   5   1        0.63       -0.12      0.22 o 
  -6   5   1        0.48        0.12      0.10 o 
  -5   5   1        2.29        2.01      0.15 o 
  -4   5   1        3.07        2.30      0.13 o 
  -3   5   1        0.16        0.11      0.06 o 
  -2   5   1       13.21       11.51      0.21 o 
  -1   5   1      158.27      164.87      1.24 o 
   0   5   1       96.49       87.66      0.95 o 
   1   5   1        1.83        3.05      0.11 o 
   2   5   1       11.85       13.11      0.23 o 
   3   5   1        6.38        6.96      0.19 o 
   4   5   1        0.42        0.69      0.12 o 
   5   5   1       28.26       30.01      0.44 o 
   6   5   1       79.29       81.28      0.85 o 
   7   5   1        0.38        0.45      0.13 o 
  -6   6   1        1.10        0.95      0.20 o 
  -5   6   1        0.34        0.10      0.13 o 
  -4   6   1       23.72       21.87      0.32 o 
  -3   6   1       42.41       41.77      0.49 o 
  -2   6   1        0.43        0.45      0.08 o 
  -1   6   1       22.79       24.81      0.55 o 
   0   6   1        3.15        3.38      0.38 o 
   1   6   1        0.01       -0.18      0.21 o 
   2   6   1        0.01       -0.09      0.06 o 
   3   6   1        4.98        5.44      0.18 o 
   4   6   1       13.53       13.37      0.28 o 
   5   6   1        1.51        1.76      0.15 o 
   6   6   1       48.99       48.38      0.63 o 
  -5   7   1        0.34        0.08      0.10 o 
  -4   7   1        6.52        5.66      0.25 o 
  -3   7   1        0.72        0.82      0.14 o 
  -2   7   1        0.10       -0.03      0.10 o 
  -1   7   1        7.52        6.32      0.26 o 
   0   7   1       42.16       37.11      0.62 o 
   1   7   1        4.57        4.14      0.23 o 
   2   7   1       21.79       21.96      0.52 o 
   3   7   1        0.29        0.15      0.14 o 
   4   7   1        0.18        0.07      0.12 o 
   5   7   1       20.97       21.81      0.41 o 
  -3   8   1        8.76        7.93      0.36 o 
  -2   8   1        1.23        1.10      0.15 o 
  -1   8   1        5.48        5.77      0.27 o 
   0   8   1        1.02        1.24      0.18 o 
   1   8   1        0.08       -0.06      0.24 o 
   2   8   1        0.01       -0.20      0.14 o 
   3   8   1        0.17        0.13      0.14 o 
  -9   0   2        2.01        2.72      0.29 o 
  -8   0   2       12.97       13.45      0.49 o 
  -7   0   2       12.93       13.14      0.33 o 
  -6   0   2        5.51        4.08      0.19 o 
  -5   0   2       17.27       14.01      0.28 o 
  -4   0   2      640.79      642.84      7.88 o 
  -3   0   2       17.08       16.11      0.51 o 
  -2   0   2       14.74       13.71      0.45 o 
  -1   0   2     1259.69     1197.05      9.90 o 
   0   0   2       13.51       14.09      0.27 o 
   1   0   2     1038.37     1057.94     11.85 o 
   2   0   2      321.61      325.97      3.63 o 
   3   0   2      329.47      372.72      4.18 o 
   4   0   2       71.52       59.75      0.90 o 
   5   0   2       42.27       41.24      0.75 o 
   6   0   2        0.58        0.21      0.15 o 
   7   0   2        2.49        2.55      0.24 o 
   8   0   2        0.68        0.55      0.18 o 
  -9   1   2        0.75        0.60      0.21 o 
  -8   1   2        1.46        2.02      0.15 o 
  -7   1   2        3.52        3.47      0.16 o 
  -6   1   2       25.43       24.77      0.30 o 
  -5   1   2        3.67        3.13      0.10 o 
  -4   1   2      350.50      413.83      2.17 o 
  -3   1   2      254.15      269.65      1.61 o 
  -2   1   2      324.00      293.69      2.10 o 
  -1   1   2      909.48      884.13      4.60 o 
   0   1   2      984.72      953.13      4.97 o 
   1   1   2      320.79      314.92      2.35 o 
   2   1   2     1034.19     1059.36      8.40 o 
   3   1   2      314.51      359.38      3.45 o 
   4   1   2        5.42        6.82      0.21 o 
   5   1   2        0.20        0.08      0.08 o 
   6   1   2       49.27       48.94      0.62 o 
   7   1   2       22.90       22.87      0.42 o 
   8   1   2        0.00        0.00      0.09 o 
  -9   2   2        4.12        5.23      0.28 o 
  -8   2   2        0.77        0.66      0.16 o 
  -7   2   2        1.14        1.03      0.16 o 
  -6   2   2        0.00       -0.08      0.06 o 
  -5   2   2       48.31       51.32      0.38 o 
  -4   2   2       81.35       88.77      0.51 o 
  -3   2   2       10.70        8.84      0.11 o 
  -2   2   2      213.57      221.61      1.40 o 
  -1   2   2       36.39       25.67      0.19 o 
   0   2   2        7.15        9.66      0.28 o 
   1   2   2       33.25       33.98      0.24 o 
   2   2   2        0.23        0.10      0.03 o 
   3   2   2      164.56      183.81      1.15 o 
   4   2   2        9.83       12.30      0.20 o 
   5   2   2        1.86        2.72      0.12 o 
   6   2   2        0.01       -0.15      0.13 o 
   7   2   2       23.48       21.77      0.45 o 
   8   2   2        4.35        5.00      0.25 o 
  -8   3   2        1.99        2.28      0.29 o 
  -7   3   2        9.98       10.10      0.33 o 
  -6   3   2       11.15       10.27      0.32 o 
  -5   3   2        0.58        1.21      0.19 o 
  -4   3   2      482.22      500.42      3.22 o 
  -3   3   2       30.64       27.64      0.34 o 
  -2   3   2        0.17        0.15      0.04 o 
  -1   3   2        2.34        1.39      0.05 o 
   0   3   2       11.74       12.72      0.31 o 
   1   3   2        3.07        3.98      0.07 o 
   2   3   2      109.62      119.43      0.78 o 
   3   3   2      611.17      644.49      3.66 o 
   4   3   2       13.92       13.27      0.19 o 
   5   3   2       10.93       10.90      0.30 o 
   6   3   2        0.15       -0.16      0.35 o 
   7   3   2        0.63        0.77      0.14 o 
   8   3   2        0.95        0.84      0.16 o 
  -8   4   2        6.04        6.59      0.45 o 
  -7   4   2        1.94        1.82      0.21 o 
  -6   4   2        5.46        4.70      0.24 o 
  -5   4   2       58.70       59.72      0.63 o 
  -4   4   2       16.17       18.18      0.25 o 
  -3   4   2        3.78        4.14      0.15 o 
  -2   4   2      114.82      127.17      0.87 o 
  -1   4   2        5.25        6.11      0.12 o 
   0   4   2        0.86        0.55      0.05 o 
   1   4   2        4.94        5.90      0.09 o 
   2   4   2        8.63        9.14      0.14 o 
   3   4   2       40.12       45.35      0.50 o 
   4   4   2       21.61       21.74      0.34 o 
   5   4   2        5.57        6.27      0.21 o 
   6   4   2        2.53        2.81      0.32 o 
   7   4   2       16.55       15.65      0.40 o 
  -7   5   2        2.11        2.22      0.23 o 
  -6   5   2        0.53        0.69      0.16 o 
  -5   5   2        3.99        3.23      0.20 o 
  -4   5   2       87.24       86.79      0.70 o 
  -3   5   2       10.55        9.96      0.19 o 
  -2   5   2        3.05        3.31      0.11 o 
  -1   5   2        5.83        4.37      0.12 o 
   0   5   2       14.84       16.35      0.21 o 
   1   5   2        2.49        2.77      0.12 o 
   2   5   2       50.92       48.94      0.52 o 
   3   5   2       79.32       78.73      0.75 o 
   4   5   2        0.00        0.01      0.07 o 
   5   5   2        0.01       -0.06      0.09 o 
   6   5   2        2.52        2.72      0.22 o 
  -6   6   2        0.87        0.58      0.16 o 
  -5   6   2        0.00        0.05      0.08 o 
  -4   6   2       44.24       43.71      0.47 o 
  -3   6   2        0.21        0.04      0.07 o 
  -2   6   2        3.84        2.81      0.12 o 
  -1   6   2       13.02       13.16      0.35 o 
   0   6   2        0.60        0.55      0.20 o 
   1   6   2       12.91       11.50      0.32 o 
   2   6   2       13.13       12.60      0.35 o 
   3   6   2        8.91        8.29      0.22 o 
   4   6   2        0.38        0.50      0.11 o 
   5   6   2        5.41        6.11      0.23 o 
   6   6   2        2.02        1.79      0.29 o 
  -5   7   2        0.65        0.73      0.13 o 
  -4   7   2        4.24        3.60      0.19 o 
  -3   7   2       20.53       19.23      0.37 o 
  -2   7   2        0.31        0.53      0.11 o 
  -1   7   2        7.65        6.95      0.29 o 
   0   7   2       19.45       18.60      0.43 o 
   1   7   2        3.92        4.10      0.44 o 
   2   7   2       17.70       16.47      0.43 o 
   3   7   2        5.63        5.06      0.26 o 
   4   7   2        2.27        2.22      0.23 o 
  -3   8   2        0.78        0.63      0.13 o 
  -2   8   2        0.90        0.78      0.15 o 
  -1   8   2        0.24        0.32      0.13 o 
   0   8   2        0.27        0.01      0.12 o 
   1   8   2        0.51        0.33      0.14 o 
   2   8   2        1.31        1.28      0.19 o 
  -9   0   3        5.41        6.81      0.40 o 
  -8   0   3        0.94        0.61      0.14 o 
  -7   0   3       30.57       24.23      0.46 o 
  -6   0   3        6.36        4.90      0.20 o 
  -5   0   3       17.95       21.88      0.69 o 
  -4   0   3       21.97       17.78      0.31 o 
  -3   0   3       97.38       93.95      0.92 o 
  -2   0   3      661.06      692.61      5.80 o 
  -1   0   3      682.68      651.15      5.38 o 
   0   0   3      339.97      325.87      3.72 o 
   1   0   3      137.83      158.85      1.86 o 
   2   0   3     1898.66     2044.02     22.62 o 
   3   0   3      259.07      258.64      3.00 o 
   4   0   3        1.47        2.78      0.19 o 
   5   0   3       35.21       37.17      0.71 o 
   6   0   3        2.46        2.12      0.22 o 
   7   0   3        6.03        5.62      0.32 o 
   8   0   3        3.39        3.86      0.31 o 
  -9   1   3        3.49        3.20      0.25 o 
  -8   1   3        1.08        1.05      0.14 o 
  -7   1   3        5.65        3.49      0.14 o 
  -6   1   3       61.46       54.19      0.50 o 
  -5   1   3        2.74        2.62      0.10 o 
  -4   1   3       32.19       28.39      0.29 o 
  -3   1   3      363.46      358.81      2.84 o 
  -2   1   3      318.72      308.91      1.48 o 
  -1   1   3       64.81       68.56      0.41 o 
   0   1   3      352.95      367.77      2.13 o 
   1   1   3      430.39      433.12      3.46 o 
   2   1   3      110.98      126.29      1.10 o 
   3   1   3      223.49      242.73      2.00 o 
   4   1   3      282.05      295.73      2.67 o 
   5   1   3        4.77        4.46      0.17 o 
   6   1   3        0.07       -0.16      0.17 o 
   7   1   3        5.18        4.80      0.21 o 
   8   1   3       15.48       18.94      0.42 o 
  -8   2   3        0.59        1.13      0.17 o 
  -7   2   3       92.28       83.55      1.05 o 
  -6   2   3        2.71        3.62      0.13 o 
  -5   2   3        0.92        0.41      0.06 o 
  -4   2   3       71.53       72.22      0.48 o 
  -3   2   3        0.00        0.02      0.02 o 
  -2   2   3       83.60       87.69      0.75 o 
   0   2   3        2.89        2.67      0.06 o 
   1   2   3        2.54        2.52      0.19 o 
   2   2   3      354.18      377.35      2.50 o 
   3   2   3        8.18        6.13      0.17 o 
   4   2   3        8.12        8.57      0.18 o 
   5   2   3        2.55        2.46      0.12 o 
   6   2   3       25.20       25.43      0.36 o 
   7   2   3        1.82        2.54      0.35 o 
   8   2   3       13.81       14.63      0.42 o 
  -8   3   3        3.34        3.80      0.24 o 
  -7   3   3        2.50        2.55      0.22 o 
  -6   3   3      150.87      148.77      1.58 o 
  -5   3   3       91.61       91.33      1.06 o 
  -4   3   3        3.64        3.58      0.17 o 
  -3   3   3        7.24        6.03      0.10 o 
  -2   3   3       33.94       33.10      0.26 o 
  -1   3   3       20.85       26.17      0.22 o 
   0   3   3        2.59        1.98      0.06 o 
   1   3   3       17.64       18.96      0.21 o 
   2   3   3        3.67        4.57      0.11 o 
   3   3   3        9.04        8.37      0.31 o 
   4   3   3        5.77        5.26      0.13 o 
   5   3   3       12.11       13.23      0.33 o 
   6   3   3        8.65        8.53      0.29 o 
   7   3   3       24.30       26.13      0.53 o 
  -8   4   3        2.10        2.92      0.33 o 
  -7   4   3       57.13       59.87      0.90 o 
  -6   4   3        1.15        1.71      0.31 o 
  -5   4   3       10.87       11.83      0.38 o 
  -4   4   3       78.89       82.85      0.65 o 
  -3   4   3        0.15        0.01      0.05 o 
  -2   4   3        2.92        2.96      0.10 o 
  -1   4   3       24.03       19.08      0.23 o 
   0   4   3        0.36        0.69      0.05 o 
   1   4   3        2.61        3.48      0.09 o 
   2   4   3       44.03       46.08      0.40 o 
   3   4   3        7.34        9.58      0.57 o 
   4   4   3        1.56        1.64      0.14 o 
   5   4   3        9.48       11.28      0.28 o 
   6   4   3       24.39       26.58      0.52 o 
   7   4   3        0.76        1.20      0.17 o 
  -7   5   3        0.49        0.78      0.17 o 
  -6   5   3       32.46       33.87      0.63 o 
  -5   5   3        7.14        9.40      0.32 o 
  -4   5   3        2.01        2.03      0.11 o 
  -3   5   3        0.00        0.03      0.05 o 
  -2   5   3        3.67        3.52      0.12 o 
  -1   5   3       26.03       26.96      0.30 o 
   0   5   3       10.57       11.64      0.18 o 
   1   5   3        5.12        5.12      0.15 o 
   2   5   3        0.21        0.11      0.07 o 
   3   5   3       19.89       17.41      0.31 o 
   4   5   3        8.47        7.53      0.23 o 
   5   5   3        3.32        3.83      0.19 o 
   6   5   3        0.16       -0.02      0.10 o 
  -6   6   3        0.78        0.86      0.18 o 
  -5   6   3        0.01       -0.06      0.12 o 
  -4   6   3        0.31        0.34      0.08 o 
  -3   6   3       12.79       11.70      0.22 o 
  -2   6   3        0.40        0.29      0.07 o 
  -1   6   3       12.93       14.51      0.29 o 
   0   6   3       18.00       16.96      0.39 o 
   1   6   3        2.49        2.69      0.22 o 
   2   6   3       73.29       72.75      0.96 o 
   3   6   3        0.36        0.40      0.10 o 
   4   6   3        0.50        0.19      0.11 o 
   5   6   3        0.77        0.58      0.13 o 
  -5   7   3        0.21        0.32      0.15 o 
  -4   7   3        0.25        0.14      0.10 o 
  -3   7   3        3.83        3.86      0.19 o 
  -2   7   3        8.95        9.64      0.26 o 
  -1   7   3        7.37        6.41      0.32 o 
   0   7   3       14.38       13.19      0.37 o 
   1   7   3       10.53       11.12      0.35 o 
   2   7   3        0.00       -0.04      0.12 o 
   3   7   3       11.16        9.93      0.36 o 
   4   7   3        5.14        4.67      0.28 o 
  -2   8   3        0.12       -0.04      0.11 o 
  -1   8   3        0.90        0.94      0.17 o 
   0   8   3        2.74        2.66      0.23 o 
   1   8   3        0.65        0.61      0.21 o 
   2   8   3       13.27       12.36      0.41 o 
  -9   0   4        2.33        3.61      0.34 o 
  -8   0   4        2.83        2.66      0.20 o 
  -7   0   4      109.11      100.87      1.16 o 
  -6   0   4       43.51       43.50      0.63 o 
  -5   0   4        6.27        7.74      0.23 o 
  -4   0   4        0.31        0.00      0.06 o 
  -3   0   4       72.08       75.93      1.72 o 
  -2   0   4       39.47       35.62      1.11 o 
  -1   0   4      450.52      525.48      6.06 o 
   0   0   4     1543.45     1666.89     18.64 o 
   1   0   4       40.85       38.20      0.60 o 
   2   0   4        0.24        1.49      0.13 o 
   3   0   4        8.53        5.55      0.23 o 
   4   0   4       69.46       66.50      1.02 o 
   5   0   4       79.48       69.86      1.11 o 
   6   0   4       15.90       18.22      0.51 o 
   7   0   4        1.15        1.87      0.24 o 
  -8   1   4       35.04       30.02      0.46 o 
  -7   1   4       17.70       16.72      0.28 o 
  -6   1   4       11.04       11.30      0.21 o 
  -5   1   4       30.86       28.77      0.32 o 
  -4   1   4       75.65       76.16      0.59 o 
  -3   1   4      259.17      246.93      2.81 o 
  -2   1   4        5.89        5.71      0.16 o 
  -1   1   4      127.84      137.49      0.88 o 
   0   1   4       65.06       60.54      0.59 o 
   1   1   4       46.99       43.17      0.47 o 
   2   1   4        0.03        0.04      0.05 o 
   3   1   4       74.75       77.20      0.78 o 
   4   1   4        0.29        1.25      0.13 o 
   5   1   4        5.56        4.27      0.18 o 
   6   1   4       59.02       53.02      0.68 o 
   7   1   4        3.11        3.97      0.20 o 
  -8   2   4        0.75        0.39      0.28 o 
  -7   2   4       32.08       28.40      0.55 o 
  -6   2   4        0.02       -0.09      0.06 o 
  -5   2   4        0.07        0.05      0.06 o 
  -4   2   4       37.57       35.46      0.40 o 
  -3   2   4       25.54       24.35      0.21 o 
  -2   2   4        0.49        0.17      0.03 o 
  -1   2   4      681.83      737.02      3.81 o 
   0   2   4      215.52      249.50      1.35 o 
   1   2   4        0.20        0.29      0.04 o 
   2   2   4       52.00       53.09      0.49 o 
   3   2   4       45.54       44.96      0.45 o 
   4   2   4       94.52       94.39      0.81 o 
   5   2   4       28.02       24.50      0.35 o 
   6   2   4        0.03       -0.06      0.08 o 
   7   2   4        0.25        0.04      0.13 o 
  -8   3   4        0.89        0.31      0.16 o 
  -7   3   4       37.74       36.78      0.88 o 
  -6   3   4        0.17       -0.08      0.11 o 
  -5   3   4       13.18       12.77      0.33 o 
  -4   3   4        0.38        0.77      0.11 o 
  -3   3   4      142.35      137.08      0.92 o 
  -2   3   4       99.99      104.92      0.64 o 
  -1   3   4        9.36        9.76      0.14 o 
   0   3   4       71.86       75.23      0.49 o 
   1   3   4       64.12       61.95      0.43 o 
   2   3   4       47.92       44.68      0.40 o 
   3   3   4       15.03       16.58      0.23 o 
   4   3   4       32.61       32.06      0.39 o 
   5   3   4        4.37        5.15      0.37 o 
   6   3   4       40.43       39.71      0.66 o 
   7   3   4        1.15        1.00      0.21 o 
  -7   4   4        3.14        2.65      0.23 o 
  -6   4   4        1.79        2.10      0.21 o 
  -5   4   4        1.40        0.59      0.14 o 
  -4   4   4       42.18       38.07      0.64 o 
  -3   4   4       27.40       32.65      0.34 o 
  -2   4   4        0.10        0.42      0.06 o 
  -1   4   4      315.79      328.73      2.01 o 
   0   4   4       11.68       13.60      0.17 o 
   1   4   4        0.01        0.02      0.04 o 
   2   4   4       42.25       37.77      0.36 o 
   3   4   4       37.35       33.98      0.45 o 
   4   4   4       38.49       41.21      0.65 o 
   5   4   4       10.82       11.92      0.57 o 
   6   4   4        1.18        1.00      0.25 o 
  -7   5   4        4.40        4.85      0.28 o 
  -6   5   4        1.38        1.28      0.19 o 
  -5   5   4        0.04       -0.15      0.21 o 
  -4   5   4        8.55        7.52      0.27 o 
  -3   5   4       25.76       26.95      0.32 o 
  -2   5   4        3.11        4.79      0.14 o 
  -1   5   4        1.25        1.05      0.08 o 
   0   5   4       19.20       21.78      0.31 o 
   1   5   4        2.28        1.86      0.18 o 
   2   5   4        0.09        0.14      0.08 o 
   3   5   4        2.55        3.69      0.17 o 
   4   5   4        0.79        0.34      0.11 o 
   5   5   4        0.77        1.32      0.15 o 
   6   5   4       19.67       18.95      0.47 o 
  -6   6   4        3.34        3.67      0.26 o 
  -5   6   4        1.38        0.91      0.17 o 
  -4   6   4        0.34       -0.14      0.11 o 
  -3   6   4        4.73        3.30      0.14 o 
  -2   6   4        0.03        0.04      0.06 o 
  -1   6   4       26.87       27.85      0.51 o 
   0   6   4       41.89       39.89      0.64 o 
   1   6   4        2.65        3.08      0.21 o 
   2   6   4        0.68        0.27      0.13 o 
   3   6   4        0.58        1.25      0.30 o 
   4   6   4        1.34        1.38      0.15 o 
   5   6   4        9.44       10.18      0.30 o 
  -4   7   4        4.85        5.01      0.42 o 
  -3   7   4        0.09        0.01      0.09 o 
  -2   7   4        1.05        1.03      0.27 o 
  -1   7   4        1.12        0.80      0.15 o 
   0   7   4        1.18        1.70      0.19 o 
   1   7   4        0.92        0.83      0.16 o 
   2   7   4        3.94        4.08      0.34 o 
   3   7   4        0.57        1.00      0.21 o 
  -1   8   4        4.84        4.97      0.27 o 
   0   8   4        6.05        5.34      0.32 o 
  -8   0   5        1.42        1.11      0.16 o 
  -7   0   5        2.81        2.75      0.19 o 
  -6   0   5        2.06        2.07      0.18 o 
  -5   0   5       16.37       15.24      0.33 o 
  -4   0   5      171.01      160.69      1.72 o 
  -3   0   5      461.66      470.89      4.82 o 
  -2   0   5      121.60      111.50      1.10 o 
  -1   0   5        6.49        5.71      0.22 o 
   0   0   5      156.88      157.22      1.92 o 
   1   0   5       38.52       35.64      0.61 o 
   2   0   5       24.83       21.95      0.47 o 
   3   0   5       86.20       85.62      1.23 o 
   4   0   5       66.91       64.02      1.03 o 
   5   0   5       67.76       57.36      0.99 o 
   6   0   5       28.65       25.94      0.64 o 
   7   0   5        0.06       -0.07      0.16 o 
  -8   1   5        2.13        1.53      0.13 o 
  -7   1   5        0.77        0.59      0.10 o 
  -6   1   5       26.34       28.66      0.36 o 
  -5   1   5       21.26       19.31      0.27 o 
  -4   1   5      114.72      109.27      0.80 o 
  -3   1   5        1.72        1.86      0.13 o 
  -2   1   5      195.64      215.34      1.60 o 
  -1   1   5        8.77       13.55      0.20 o 
   0   1   5        0.09        0.22      0.06 o 
   1   1   5        4.06        4.16      0.14 o 
   2   1   5      234.48      246.23      2.06 o 
   3   1   5       32.21       33.12      0.45 o 
   4   1   5        3.71        2.44      0.14 o 
   5   1   5       60.18       53.10      0.67 o 
   6   1   5        8.61        8.36      0.26 o 
   7   1   5        0.93        0.67      0.14 o 
  -8   2   5        1.35        1.93      0.28 o 
  -7   2   5        2.71        3.10      0.17 o 
  -6   2   5       11.43       11.35      0.22 o 
  -5   2   5       95.47       90.24      0.82 o 
  -4   2   5      129.13      129.99      1.05 o 
  -3   2   5       83.53       83.43      0.72 o 
  -2   2   5        0.48        0.98      0.09 o 
  -1   2   5        0.41        0.27      0.07 o 
   0   2   5        5.30        5.32      0.11 o 
   1   2   5        8.58        9.65      0.18 o 
   2   2   5       35.09       35.35      0.39 o 
   3   2   5        7.18        7.33      0.20 o 
   4   2   5        4.13        3.43      0.16 o 
   5   2   5       43.83       38.45      0.47 o 
   6   2   5        6.18        5.21      0.19 o 
  -8   3   5        9.52        9.19      0.36 o 
  -7   3   5       20.58       20.96      0.66 o 
  -6   3   5        2.44        3.48      0.22 o 
  -5   3   5       51.41       53.81      0.77 o 
  -4   3   5        0.78        0.78      0.09 o 
  -3   3   5        4.57        4.18      0.12 o 
  -2   3   5       18.17       21.37      0.22 o 
  -1   3   5      151.32      161.94      0.95 o 
   0   3   5       15.44       15.76      0.19 o 
   1   3   5        5.23        4.88      0.13 o 
   2   3   5       10.46       10.14      0.18 o 
   3   3   5        1.57        1.95      0.12 o 
   4   3   5       14.08       12.52      0.24 o 
   5   3   5        3.14        3.01      0.21 o 
   6   3   5       19.49       20.20      0.47 o 
  -7   4   5        4.07        4.04      0.26 o 
  -6   4   5       16.30       18.30      0.46 o 
  -5   4   5       67.51       68.33      0.92 o 
  -4   4   5       91.74       96.97      1.12 o 
  -3   4   5        6.70        6.95      0.19 o 
  -2   4   5        5.28        4.22      0.13 o 
  -1   4   5        2.52        2.71      0.09 o 
   0   4   5        0.30        0.36      0.05 o 
   1   4   5        9.84       10.06      0.18 o 
   2   4   5       19.49       20.26      0.28 o 
   3   4   5        0.00       -0.01      0.12 o 
   4   4   5        0.48        0.88      0.15 o 
   5   4   5       18.93       18.58      0.44 o 
   6   4   5        1.08        0.96      0.18 o 
  -6   5   5        4.31        4.53      0.30 o 
  -5   5   5       14.77       16.93      0.44 o 
  -4   5   5        2.70        3.82      0.23 o 
  -3   5   5        4.20        4.96      0.19 o 
  -2   5   5        7.45        8.47      0.18 o 
  -1   5   5        9.83        9.56      0.30 o 
   0   5   5        1.34        1.35      0.11 o 
   1   5   5        0.10       -0.06      0.07 o 
   2   5   5       22.63       21.52      0.43 o 
   3   5   5        0.82        0.52      0.11 o 
   4   5   5        5.24        5.95      0.23 o 
   5   5   5        4.65        5.18      0.27 o 
  -5   6   5        6.27        6.53      0.31 o 
  -4   6   5       33.39       36.52      1.31 o 
  -3   6   5       25.60       27.19      0.46 o 
  -2   6   5        5.44        6.46      0.18 o 
  -1   6   5        2.95        3.14      0.20 o 
   0   6   5       10.16       10.21      0.33 o 
   1   6   5        2.93        3.27      0.24 o 
   2   6   5        5.07        4.47      0.26 o 
   3   6   5        2.85        2.94      0.20 o 
   4   6   5        0.97        0.53      0.13 o 
  -3   7   5        2.64        3.52      0.25 o 
  -2   7   5        7.30        7.78      0.30 o 
  -1   7   5        0.13        0.30      0.15 o 
   0   7   5        1.92        1.96      0.20 o 
   1   7   5        0.61        0.40      0.27 o 
   2   7   5       16.20       15.59      0.47 o 
  -8   0   6        0.65        1.25      0.19 o 
  -7   0   6        1.69        1.75      0.18 o 
  -6   0   6       34.99       32.60      0.56 o 
  -5   0   6       42.56       41.01      0.61 o 
  -4   0   6       49.78       53.07      0.69 o 
  -3   0   6        0.00       -0.05      0.06 o 
  -2   0   6        4.77        5.31      0.25 o 
  -1   0   6      121.44      118.71      1.57 o 
   0   0   6       32.62       31.98      0.60 o 
   1   0   6       89.30       87.63      1.24 o 
   2   0   6      238.91      237.93      2.87 o 
   3   0   6       62.13       61.05      0.99 o 
   4   0   6        7.97        8.69      0.34 o 
   5   0   6        4.63        6.37      0.32 o 
   6   0   6        4.18        3.72      0.28 o 
  -8   1   6        0.26        0.15      0.09 o 
  -7   1   6        5.10        4.97      0.17 o 
  -6   1   6        1.22        1.19      0.11 o 
  -5   1   6      194.92      188.69      1.53 o 
  -4   1   6      196.57      195.90      1.49 o 
  -3   1   6        1.19        0.75      0.16 o 
  -2   1   6       45.55       55.69      0.54 o 
  -1   1   6       41.18       46.39      0.55 o 
   0   1   6      193.00      187.57      1.63 o 
   1   1   6      278.60      281.55      3.10 o 
   2   1   6      397.70      391.48      5.15 o 
   3   1   6       20.48       20.76      0.36 o 
   4   1   6        7.23        5.43      0.27 o 
   5   1   6        4.47        5.16      0.21 o 
   6   1   6        0.18        0.11      0.11 o 
  -8   2   6       10.04       11.99      0.40 o 
  -7   2   6        8.52        8.24      0.32 o 
  -6   2   6       14.40       13.77      0.29 o 
  -5   2   6      113.74      110.03      0.97 o 
  -4   2   6        5.32        7.06      0.19 o 
  -3   2   6        3.11        4.25      0.22 o 
  -2   2   6       29.60       29.91      0.36 o 
  -1   2   6       10.33       10.86      0.17 o 
   0   2   6        9.01        7.21      0.16 o 
   1   2   6        1.08        1.44      0.22 o 
   2   2   6       83.76       82.84      0.74 o 
   3   2   6       38.31       39.33      0.53 o 
   4   2   6        0.64        0.55      0.11 o 
   5   2   6        0.05        0.04      0.08 o 
   6   2   6        3.46        3.12      0.17 o 
  -7   3   6        1.38        1.81      0.21 o 
  -6   3   6        5.25        5.87      0.27 o 
  -5   3   6      110.25      114.46      1.30 o 
  -4   3   6      255.63      253.48      1.87 o 
  -3   3   6       40.72       39.77      0.60 o 
  -2   3   6        9.53       11.72      0.17 o 
  -1   3   6        5.32        7.26      0.17 o 
   0   3   6        2.08        2.45      0.09 o 
   1   3   6      104.51      113.23      0.93 o 
   2   3   6      121.77      127.09      1.03 o 
   3   3   6       63.44       63.52      0.68 o 
   4   3   6       11.52       11.25      0.24 o 
   5   3   6        0.24        0.46      0.14 o 
  -7   4   6        2.33        2.27      0.23 o 
  -6   4   6        1.68        1.99      0.21 o 
  -5   4   6       79.93       81.07      1.05 o 
  -4   4   6        3.64        4.04      0.49 o 
  -3   4   6        7.62        8.08      0.27 o 
  -2   4   6       31.63       34.64      0.38 o 
  -1   4   6        0.37        0.54      0.06 o 
   0   4   6        0.08       -0.07      0.05 o 
   1   4   6        4.88        5.54      0.16 o 
   2   4   6       32.14       34.37      0.39 o 
   3   4   6       16.11       16.83      0.39 o 
   4   4   6        2.10        1.71      0.18 o 
   5   4   6        0.40        0.25      0.14 o 
  -6   5   6        0.33        0.03      0.15 o 
  -5   5   6       25.15       30.69      0.61 o 
  -4   5   6       79.18       78.00      1.02 o 
  -3   5   6        0.26        0.59      0.14 o 
  -2   5   6        8.14        7.01      0.17 o 
  -1   5   6        0.27        0.62      0.09 o 
   0   5   6        4.63        5.00      0.18 o 
   1   5   6       57.88       62.54      0.68 o 
   2   5   6       58.79       63.93      0.95 o 
   3   5   6       10.66        9.52      0.27 o 
   4   5   6        1.78        2.00      0.20 o 
  -4   6   6        9.59        8.70      0.34 o 
  -3   6   6        0.43        0.16      0.12 o 
  -2   6   6        0.02       -0.01      0.08 o 
  -1   6   6        4.72        4.35      0.23 o 
   0   6   6        0.27        0.29      0.13 o 
   1   6   6        0.70        0.68      0.24 o 
   2   6   6       28.93       30.71      0.65 o 
   3   6   6        8.77        9.26      0.38 o 
  -2   7   6        1.00        0.66      0.22 o 
  -1   7   6        1.14        0.92      0.17 o 
   0   7   6        3.04        3.13      0.25 o 
  -7   0   7       23.45       25.19      0.77 o 
  -6   0   7       17.41       16.55      0.40 o 
  -5   0   7       64.13       65.70      1.70 o 
  -4   0   7       28.27       24.51      0.45 o 
  -3   0   7       10.07        9.68      0.36 o 
  -2   0   7        0.46        1.11      0.16 o 
  -1   0   7        7.57        7.31      0.29 o 
   0   0   7        0.00       -0.16      0.10 o 
   1   0   7      197.79      184.28      2.33 o 
   2   0   7      109.88      115.30      1.62 o 
   3   0   7        1.59        1.83      0.20 o 
   4   0   7        3.43        2.86      0.23 o 
   5   0   7        0.29        0.24      0.15 o 
  -7   1   7        0.33        0.70      0.18 o 
  -6   1   7        6.76        7.47      0.20 o 
  -5   1   7        4.91        5.93      0.19 o 
  -4   1   7        1.08        1.40      0.16 o 
  -3   1   7       42.34       41.82      0.48 o 
  -2   1   7      105.76       98.48      1.01 o 
  -1   1   7        0.02        0.14      0.08 o 
   0   1   7       56.48       53.55      0.64 o 
   1   1   7       14.06       12.37      0.38 o 
   2   1   7       25.70       25.92      0.75 o 
   3   1   7        0.61        0.71      0.22 o 
   4   1   7       24.72       22.14      0.41 o 
   5   1   7        2.03        1.61      0.16 o 
  -7   2   7        3.64        4.22      0.25 o 
  -6   2   7        5.04        5.57      0.20 o 
  -5   2   7       24.46       22.71      0.37 o 
  -4   2   7        0.01       -0.11      0.07 o 
  -3   2   7        0.26        0.29      0.11 o 
  -2   2   7        6.92        7.00      0.18 o 
  -1   2   7        5.37        4.96      0.15 o 
   0   2   7        6.23        5.23      0.16 o 
   1   2   7      210.23      208.47      1.83 o 
   2   2   7       30.27       31.30      0.41 o 
   3   2   7        0.84        0.70      0.13 o 
   4   2   7        0.33        0.47      0.11 o 
   5   2   7        2.39        2.66      0.15 o 
  -6   3   7        0.64        0.96      0.17 o 
  -5   3   7        3.48        2.92      0.21 o 
  -4   3   7        2.84        3.75      0.22 o 
  -3   3   7        0.11        0.00      0.07 o 
  -2   3   7       12.20       12.77      0.24 o 
  -1   3   7        0.27        0.31      0.07 o 
   0   3   7       89.72       87.58      0.78 o 
   1   3   7       38.09       39.32      0.47 o 
   2   3   7       12.82       13.30      0.26 o 
   3   3   7        8.81        9.38      0.23 o 
   4   3   7        2.11        1.83      0.14 o 
  -6   4   7        3.03        3.70      0.26 o 
  -5   4   7        4.20        3.08      0.24 o 
  -4   4   7        2.94        2.81      0.21 o 
  -3   4   7        0.24        0.45      0.13 o 
  -2   4   7       14.87       14.91      0.35 o 
  -1   4   7        5.08        5.00      0.13 o 
   0   4   7        3.98        4.33      0.15 o 
   1   4   7      117.65      123.21      1.04 o 
   2   4   7       10.25       10.61      0.24 o 
   3   4   7        1.61        1.56      0.17 o 
   4   4   7        0.00       -0.15      0.11 o 
  -5   5   7        0.13       -0.10      0.14 o 
  -4   5   7        2.68        3.20      0.22 o 
  -3   5   7        0.13       -0.09      0.11 o 
  -2   5   7       15.67       18.62      0.41 o 
  -1   5   7        0.31        0.15      0.09 o 
   0   5   7       17.16       15.95      0.32 o 
   1   5   7        2.91        3.42      0.19 o 
   2   5   7        5.00        4.69      0.21 o 
   3   5   7        0.44        0.64      0.15 o 
  -3   6   7        1.02        1.30      0.21 o 
  -1   6   7        1.90        2.07      0.20 o 
   0   6   7        0.28        0.35      0.14 o 
   1   6   7       25.11       26.58      0.60 o 
  -6   0   8        3.50        3.75      0.25 o 
  -5   0   8        1.68        1.46      0.17 o 
  -4   0   8        7.58        6.15      0.32 o 
  -3   0   8       14.33       13.70      0.45 o 
  -2   0   8       40.72       30.90      0.69 o 
  -1   0   8       68.95       62.01      1.05 o 
   0   0   8       68.60       68.51      1.12 o 
   1   0   8       11.19       12.14      0.41 o 
   2   0   8       31.62       29.96      0.68 o 
   3   0   8        7.26        7.86      0.35 o 
   4   0   8       10.94       12.61      0.45 o 
  -6   1   8        0.00       -0.07      0.09 o 
  -5   1   8        0.23        0.28      0.10 o 
  -4   1   8        1.74        2.05      0.14 o 
  -3   1   8       29.23       27.55      0.46 o 
  -2   1   8        0.21        0.13      0.22 o 
  -1   1   8        0.07        0.19      0.10 o 
   0   1   8       18.99       19.78      0.37 o 
   1   1   8       48.82       46.85      0.62 o 
   2   1   8        6.48        5.61      0.21 o 
   3   1   8        7.47        7.25      0.24 o 
   4   1   8       27.59       28.73      0.50 o 
  -6   2   8       12.58       13.70      0.40 o 
  -5   2   8        0.89        0.89      0.12 o 
  -4   2   8       21.30       20.58      0.35 o 
  -3   2   8       40.59       41.53      0.51 o 
  -2   2   8       24.63       21.04      0.46 o 
  -1   2   8       23.63       19.21      0.37 o 
   0   2   8       13.23       13.62      0.26 o 
   1   2   8       12.13       11.93      0.25 o 
   2   2   8        9.03        8.59      0.22 o 
   3   2   8        0.13        0.15      0.09 o 
   4   2   8       11.65       13.46      0.29 o 
  -5   3   8        8.97        9.38      0.33 o 
  -4   3   8        5.78        6.64      0.28 o 
  -3   3   8       27.80       28.78      0.53 o 
  -2   3   8        7.48        9.56      0.23 o 
  -1   3   8        5.39        5.54      0.22 o 
   0   3   8        4.93        3.93      0.16 o 
   1   3   8        3.48        3.91      0.16 o 
   2   3   8        0.26        0.13      0.09 o 
   3   3   8        1.32        1.65      0.29 o 
  -5   4   8        2.06        1.85      0.36 o 
  -4   4   8       16.53       16.05      0.42 o 
  -3   4   8       22.11       24.84      0.86 o 
  -2   4   8       16.62       16.91      0.40 o 
  -1   4   8        5.87        4.92      0.31 o 
   0   4   8        1.24        1.46      0.13 o 
   1   4   8        3.23        2.87      0.23 o 
   2   4   8        0.97        1.23      0.13 o 
  -3   5   8        9.65        9.45      0.33 o 
  -2   5   8        0.04        0.36      0.17 o 
  -1   5   8        0.01        0.00      0.14 o 
   0   5   8        1.92        1.44      0.14 o 
   1   5   8        1.94        2.10      0.19 o 
  -5   0   9        3.53        4.33      0.31 o 
  -4   0   9        0.34        0.11      0.15 o 
  -3   0   9        9.45       10.34      0.42 o 
  -2   0   9        4.61        4.30      0.28 o 
  -1   0   9        5.18        6.53      0.33 o 
   0   0   9        3.66        3.52      0.25 o 
   1   0   9        5.86        6.34      0.32 o 
   2   0   9        4.27        3.53      0.27 o 
   3   0   9        6.24        6.14      0.34 o 
  -5   1   9        0.17        0.47      0.11 o 
  -4   1   9        0.11        0.07      0.11 o 
  -3   1   9        3.97        3.13      0.19 o 
  -2   1   9        3.18        2.52      0.17 o 
  -1   1   9        3.26        3.05      0.18 o 
   0   1   9        7.93        7.52      0.25 o 
   1   1   9        2.27        3.24      0.18 o 
   2   1   9        5.67        5.84      0.23 o 
  -5   2   9       10.55       11.80      0.29 o 
  -4   2   9        0.01        0.02      0.09 o 
  -3   2   9        0.06        0.00      0.10 o 
  -2   2   9        0.01        0.03      0.10 o 
  -1   2   9        5.54        6.97      0.44 o 
   0   2   9       11.79       12.38      0.47 o 
   1   2   9        0.35        0.28      0.09 o 
   2   2   9        2.68        2.70      0.15 o 
  -4   3   9        4.58        4.42      0.25 o 
  -3   3   9        3.88        2.85      0.20 o 
  -2   3   9       12.61       12.00      0.47 o 
  -1   3   9        0.71        0.90      0.14 o 
   0   3   9        2.71        2.26      0.27 o 
   1   3   9        5.04        6.30      0.21 o 
  -2   4   9        0.01       -0.13      0.11 o 
  -1   4   9        6.28        7.04      0.39 o 
   0   4   9        7.99        9.24      0.42 o 
  -3   0  10        0.09        0.17      0.17 o 
  -2   0  10        0.50       -0.15      0.14 o 
  -1   0  10       14.02       14.28      0.51 o 
   0   0  10        1.43        2.71      0.25 o 
  -3   1  10        1.27        0.87      0.15 o 
  -2   1  10        1.65        1.75      0.19 o 
  -1   1  10        0.36        0.66      0.13 o 
   0   1  10        1.93        1.47      0.16 o 
  -2   2  10        4.13        3.65      0.29 o 
  -1   2  10        4.95        5.75      0.25 o 
                                                 
